# Supplementary material for: Structural Analysis of the Michael-Michael Ring Closure (MIMIRC) Reaction Products
Source: Molecules. 2022 Apr 28;27(9):2810. doi: 10.3390/molecules27092810 (PMC9104055; doi:10.3390/molecules27092810)
Supplement: Supplementary file 1 [file molecules-27-02810-s001.zip]

Archive with 1 entries (1 files):
- molecules-1677285-supplementary.pdf
